# Supplementary material for: Early Aptian marine incursions in the interior of northeastern Brazil following the Gondwana breakup
Source: Sci Rep. 2023 Apr 25;13:6728. doi: 10.1038/s41598-023-32967-w (PMC10130215; doi:10.1038/s41598-023-32967-w)
Supplement: Supplementary file 2 — Supplementary Information. [file 41598_2023_32967_MOESM2_ESM.xlsx]

## Sheet: Borehole 1PS-06-CE
Sample	Depth (m)		Microfacies			Calcareous Microfossils													Calcareous Nannofossils							Palynomorphs			Palynomorphs
						Ostracods								Foraminifera												Pollen grain	Dinocyst		Curator Number	Continental			Marine
			Curator Number	Microfacies		Candonopsis? alagoensis	Damonella? sp.	Pattersoncypris alta	Pattersoncypris micropapillosa	Pattersoncypris salitrensis	Pattersoncypris angulata	Pattersoncypris sp. 1	Pattersoncypris sp. 2	Bathysiphon sp.	Leupoldina sp.	Globigerinelloides cf. barri	Globigerinelloides cf. ferreolensis		Curator Number	Field OverView (F.O.V)	Ascidian spicule	Ascidian	Ascidian total	Calcareous dinocysts (Thoracosphaera spp.)		Sergipea variverrucata	Oligosphaeridium sp.			Pollen grains	Spores	Freshwater algae	Oligophaeridium sp.
PS-06-51	12.6		Not studied			x						x							13538	456									13641	278	17	1	0
PS-06-50	15.55		Not studied			x													13537	456									13640	283	16	0	0
PS-06-73	19.41		13708	mudstone with ostracods and phosphatic fish remains															13587	456									Not studied
PS-06-49	19.66		Not studied																13536	456									13639	271	24	5	0
PS-06-48	25.2		Not studied																13535	456									13638	157	33	2	0
PS-06-71	33		13707	reddish claystone with ostracod															13586	456									Not studied
PS-06-47A	33.74			Not studied						x									13534	456									13637	272	22	7	0
PS-06-47	35.75			Not studied															Not studied										Not studied
PS-06-70	39.2		13706	Reddish claystone with planktic forams											R	R	R		13584	456									Not studied
PS-06-46	45.55		Not studied			x		x											13533	456									Not studied
PS-06-45	49.9		Not studied																13532	456									13636	0	0	0	0
PS-06-43A	52.86		Not studied																13531	456									13635	90	4	0	0
PS-06-43	54.85		Not studied																13530	456									13634	293	4	0	0
PS-06-42	56.8		13705	Sandy/ silty Mudstone															Not studied										13633	1	1	0	0
PS-06-41	60.5		Not studied									x							13529	456									13632	5	0	0	0
PS-06-40	63.1		13704	Very fine/ fine grainded sandstone															Not studied										13631	0	0	0	0
PS-06-39	64.5		Not studied																13528	456									13630	2	0	0	0
PS-06-38	65.25		Not studied																13527	456									Not studied
PS-06-37	65.75		Not studied																13526	456									Not studied
PS-06-36	68.5		Not studied																13525	456									13629	1	0	0	0
PS-06-35	69.1		13703	Claystone/ siltsone with layers with organic matter															13524	456									13628	1	0	0	0
PS-06-34	70.1		13702	Very fine/ fine grainded sandstone, bioturbated															13523	456									13627	6	0	0	0
PS-06-32	72.59		Not studied				x												13521	456									13625	1	0	1	0
PS-06-31	75.74		13701	Very fine grained sandstone , argillaceous, bioturbated															13520	456									13624	2	0	0	0
PS-06-30	78.35		Not studied																13519	456									13623	49	1	0	0
PS-06-29	85.2		Not studied																13518	456						x			13622	256	46	0	0
PS-06-66	85.46		13700	bioturbated siltstone															Not studied										Not studied
PS-06-28	86.15		Not studied																Not studied										13621	132	8	0	0
PS-06-27	86.35		Not studied																Not studied										13620	266	33	1	0
PS-06-65	87.5		13699	shale with silt and fine-grained sand															Not studied										Not studied
PS-06-64	88.68		13698	siltic claystone															Not studied										Not studied
PS-06-26	89.35		Not studied																Not studied										13619	269	28	2	0
PS-06-25	90.35		Not studied																13516	456									13618	265	29	2	0
PS-06-63	90.97		13697	shale with silt and fine-grained sand															Not studied										Not studied
PS-06-24	91.45		Not studied																13515	456									13617	267	33	1	0
PS-06-23	92.4		13696	Siltstone bioturbated, with ostracods			x					x							Not studied										13616	278	20	2	0
PS-06-22	93.46		Not studied																13514	456									13615	278	20	2	0
PS-06-21	94.4		Not studied																13513	456									13614	277	24	0	0
PS-06-20	96		13695	Claystone/ siltsone with layers with organic matter															13512	456									13613	259	31	5	0
PS-06-19	97.14		Not studied																13511	456									13612	261	36	1	0
PS-06-61	99.16		13694	very fine grained sandstone and claystone breccia with ostracods															Not studied										Not studied
PS-06-18	99.3		13693	ostracod wackestone and packstone; levels with microbial concretions and abundant serpulids		x	x	x	x	x	x	x	x						13508	456	19	5	24	2					13611	264	6	5	0
PS-06-17	99.8		13692	ostracod packstone and wackestone, mudstone with serpulids and microbial pelloids		x	x	x	x	x	x	x	x						13507	456									13610	66	6	0	0
PS-06-60	100.7		13691	ostracod wackestone and packstone locally brecciated,															Not studied										Not studied
PS-06-16	101.1		Not studied																13506	456									13609	264	33		0
PS-06-15	102.2		Not studied																13505	456									13608	272	27	1	0
PS-06-14	103.6		Not studied			x	x	x	x	x		x							13504	456									13607	258	42	2	0
PS-06-59	104.1		13690	bioturbated siltstone with ostracods and phosphatic fish remains															Not studied										Not studied
PS-06-13	105.1		Not studied					x		x									13503	456									13606	263	31	3	0
PS-06-12	106.05		Not studied			x		x		x		x	x						13502	456									13605	279	25	0	0
PS-06-11	106.62		13689	Very fine grained muddy sandstone				x		x	x	x							13501	456									13604	124	12	2	0
PS-06-10	108.06		Not studied			x		x	x			x							13500	456									13603	263	32	3	0
PS-06-09	109.05		Not studied								x								13499	456									13602	248	44	7	0
PS-06-08	110.3		Not studied			x		x		x	x								Not studied										Not studied
PS-06-07	111.64		Not studied			x		x	x		x								13498	456									13601	262	28	7	0
PS-06-06	112.3		Not studied						x	x	x								13497	456									13600	253	41	2	0
PS-06-05	114.7		13688	Bioturbated siltsone															13496	456				5					13599	258	31.5	0	0
PS-06-57	115.3		13687	Very fine grained sandstone, bioturbated															Not studied										Not studied
PS-06-04	115.9		Not studied																13495	456							x		13598	270	28	0	1
PS-06-03	116.75		Not studied																13494	456									13597	88	2	0	0
PS-06-56	117.2		13686	Very fine grained sandstone, bioturbated, with ostracods															Not studied										Not studied
PS-06-02	117.9		Not studied											A					13493	456									13596	286	12	1	0
PS-06-01	118.5		13685	Claystone, locally bioturbated															13492	456									13595	289	11	1	0
Curator Numbers	Calcareous Microfossils			Samples
13482	Candonopsis? alagoensis			PS-06-18
13483	Pattersoncypris alta			PS-06-18
13484	Pattersoncypris salitrensis			PS-06-18
13485	Pattersoncypris cucurves			PS-06-18
13486	Pattersoncypris micropapillosa			PS-06-18
13487	Theriosynoecum silvai			PS-06-18
13488	Bathysiphon sp.			PS-06-02

## Sheet: Borehole 1PS-10-CE
Sample	Depth (m)		Microfacies			Calcareous Microfossils									Calcareous Nannofossils			Palynomorphs				Palynomorphs
						Ostracods						Foraminifera						Pollen grain	Dinocyst		Curator Number	Continental			Marine
			Curator Number	Microfacies		Candonopsis? alagoensis	Cypridea araripensis?	Brasacypris subovatum	Pattersoncypris sp. 3	Theriosynoecum silvai	Gen. et. sp. indet.	Bathysiphon sp.			Curator Number	Field OverView (F.O.V)		Sergipea variverrucata	Cometodinium sp.			Pollen grains	Spores	Freshwater algae	Cometodinium sp.
PS-10-36	26.5		Not studied												Not studied						Not studied
PS-10-35	28.52		Not studied					x	x	x					13580	456					13680	53	10	0	0
PS-10-34	31.7		13716	No fossils						x					Not studied						Not studied
PS-10-33b	32.25		Not studied			x									13579	456					13679	48	12	3	0
PS-10-33a	32.65		Not studied												Not studied						13678	1	0	0	0
PS-10-33	33.37		13715	No fossils							x				Not studied						13677	2	2	0	0
PS-10-32	35.45		Not studied												13578	456					13676	1	0	0	0
PS-10-31	38.6		13714	No fossils											13577	456					13675	1	0	0	0
PS-10-30	42.6		13713	No fossils											13576	456					13674	299	32	0	0
PS-10-29	43.49		Not studied												13575	456					13673	258	34	21	0
PS-10-28	45.61		Not studied												13574	456					13672	375	46	0	0
PS-10-27	46.61		Not studied												Not studied			x			13671	143	27	0	0
PS-10-26	47.22		Not studied												13573	456					13670	312	56	0	0
PS-10-25	48.1		Not studied												13572	456					13669	241	95	2	0
PS-10-24	49.35		Not studied												13571	456					13668	294	56	0	0
PS-10-23	51.2		Not studied				x								13570	456					13667	279	50	1	0
PS-10-22	53.3		Not studied												13569	456					13666	277	61	0	0
PS-10-21	54.25		Not studied												13568	456					13665	258	55	1	0
PS-10-20	55.4		Not studied												13567	456					13664	263	72	0	0
PS-10-19	58.26		13712	No fossils											Not studied						13663	0	0	0	0
PS-10-18	58.66		Not studied												13566	456					13662	0	0	0	0
PS-10-17	59.76		13711	No fossils		x									Not studied						13661	1	1	1	0
PS-10-16	61.74		Not studied												13565	456					13660	2	0	0	0
PS-10-15	65.75		Not studied												13564	456					13659	1	0	4	0
PS-10-14	73.7		Not studied												Not studied						Not studied
PS-10-13	82.3		Not studied												Not studied						Not studied
PS-10-12a	90.12		Not studied												Not studied						Not studied
PS-10-12	95.76		Not studied					x		x					13563	456		x			13658	310	68	3	0
PS-10-11	96.98		Not studied												13562	456		x			13657	311	46	3	0
PS-10-10	98.25		Not studied												13561	456		x			13656	270	59	4	0
PS-10-09	99.45		Not studied												13560	456					13655	276	42	2	0
PS-10-08	100.45		Not studied												13559	456					13654	45	1	0	0
PS-10-07	101.54		Not studied												13558	456			x		13653	278	35	24	1
PS-10-06	102.9		13710	No fossils								A			13557	456		x			13652	299	47	19	0
PS-10-05	103.2		Not studied									A			13556	456		x			13651	250	47	14	0
PS-10-04	104.2		Not studied												13555	456					13650	230	39	89	0
PS-10-03	105.9		Not studied									A			13554	456					13649	0	1	0	0
PS-10-02	115.65		Not studied			x			x		x				Not studied						Not studied
PS-10-01	118.36		Not studied												Not studied						Not studied
Curator Numbers	Calcareous Microfossils	Samples
13489	Cypridea araripensis?	PS-10-20
13490	Brasacypris subovatum	PS-10-32
13491	Bathysiphon sp.	PS-10-05
